# Supplementary material for: Iterated Virtual Screening-Assisted Antiviral and Enzyme Inhibition Assays Reveal the Discovery of Novel Promising Anti-SARS-CoV-2 with Dual Activity
Source: Int J Mol Sci. 2021 Aug 22;22(16):9057. doi: 10.3390/ijms22169057 (PMC8396542; doi:10.3390/ijms22169057)
Supplement: Supplementary file 1 [file ijms-22-09057-s001.zip]

Archive with 1 entries (1 files):
- ijms-1325532-supplementary.pdf
